# Supplementary material for: The cascade of global trade to large climate forcing over the Tibetan Plateau glaciers
Source: Nat Commun. 2019 Jul 23;10:3281. doi: 10.1038/s41467-019-10876-9 (PMC6650455; doi:10.1038/s41467-019-10876-9)
Supplement: Supplementary file 4 — Supplementary Data 1 [file 41467_2019_10876_MOESM4_ESM.xlsx]

## Sheet: Sheet1
Supplementary Data 1 Definition of regions
Number	Code	Description	Member Countries
1	AUS	Australia	Australia, Christmas Island, Cocos (Keeling) Islands, Heard Island and McDonald Islands, Norfolk Island
2	NZL	New Zealand	New Zealand
3	XOC	Rest of Oceania	American Samoa, Cook Islands, Fiji, French Polynesia, Guam, Kiribati, Marshall Islands, Federated States of Micronesia, Nauru, New Caledonia, Niue, Northern Mariana Islands, Palau, Papua New Guinea, Pitcairn, Samoa, Solomon Islands, Tokelau, Tonga, Tuvalu, United States Minor Outlying Islands, Vanuatu, Wallis and Futuna
4	CHN	China	China
5	HKG	Hong Kong	Hong Kong, Special Administrative Region of China
6	JPN	Japan	Japan
7	KOR	South Korea	South Korea
8	MNG	Mongolia	Mongolia
9	TWN	Taiwan	Taiwan
10	XEA	Rest of East Asia	Macao, Korea Democratic Peoples Republic of
11	BRN	Brunei Darussalam	Brunei Darussalam
12	KHM	Cambodia	Cambodia
13	IDN	Indonesia	Indonesia
14	LAO	Lao People's Democratic Republic	Lao People's Democratic Republic
15	MYS	Malaysia	Malaysia
16	PHL	Philippines	Philippines
17	SGP	Singapore	Singapore
18	THA	Thailand	Thailand
19	VNM	Vietnam	Vietnam
20	XSE	Rest of Southeast Asia	Myanmar, Timor Leste
21	BGD	Bangladesh	Bangladesh
22	IND	India	India
23	NPL	Nepal	Nepal
24	PAK	Pakistan	Pakistan
25	LKA	Sri Lanka	Sri Lanka
26	XSA	Rest of South Asia	Afghanistan, Bhutan, Maldives
27	CAN	Canada	Canada
28	USA	United States of America	United States of America
29	MEX	Mexico	Mexico
30	XNA	Rest of North America	Bermuda, Greenland, Saint Pierre and Miquelon
31	ARG	Argentina	Argentina
32	BOL	Bolivia	Bolivia
33	BRA	Brazil	Brazil
34	CHL	Chile	Chile
35	COL	Colombia	Colombia
36	ECU	Ecuador	Ecuador
37	PRY	Paraguay	Paraguay
38	PER	Peru	Peru
39	URY	Uruguay	Uruguay
40	VEN	Venezuela	Venezuela
41	XSM	Rest of South America	Falkland Islands (Malvinas), French Guiana, Guyana, South Georgia and the South Sandwich Islands, Suriname
42	CRI	Costa Rica	Costa Rica
43	GTM	Guatemala	Guatemala
44	HND	Honduras	Honduras
45	NIC	Nicaragua	Nicaragua
46	PAN	Panama	Panama
47	SLV	El Salvador	El Salvador
48	XCA	Rest of Central America	Belize
		Dominican Republic
49	DOM	Jamaica	Dominican Republic
50	JAM	Puerto Rico	Jamaica
51	PRI	Trinidad and Tobago	Puerto Rico
52	TTO		Trinidad and Tobago
53	XCB	Caribbean	Anguilla, Antigua and Barbuda, Aruba, Bahamas, Barbados, British Virgin Islands, Cayman Islands, Cuba, Dominica, Grenada, Haiti, Montserrat, Netherlands Antilles, Saint Kitts and Nevis, Saint Lucia, Saint Vincent and the Grenadines, Turks and Caicos Islands, Virgin Islands U.S.
54	AUT	Austria	Austria
55	BEL	Belgium	Belgium
56	CYP	Cyprus	Cyprus
57	CZE	Czech Republic	Czech Republic
58	DNK	Denmark	Denmark
59	EST	Estonia	Estonia
60	FIN	Finland	Aland Islands, Finland
61	FRA	France	France, Guadeloupe, Martinique, Reunion
62	DEU	Germany	Germany
63	GRC	Greece	Greece
64	HUN	Hungary	Hungary
65	IRL	Ireland	Ireland
66	ITA	Italy	Italy
67	LVA	Latvia	Latvia
68	LTU	Lithuania	Lithuania
69	LUX	Luxembourg	Luxembourg
70	MLT	Malta	Malta
71	NLD	Netherlands	Netherlands
72	POL	Poland	Poland
73	PRT	Portugal	Portugal
74	SVK	Slovakia	Slovakia
75	SVN	Slovenia	Slovenia
76	ESP	Spain	Spain
77	SWE	Sweden	Sweden
78	GBR	United Kingdom	United Kingdom
79	CHE	Switzerland	Switzerland
80	NOR	Norway	Norway, Svalbard and Jan Mayen Islands
81	XEF	Rest of EFTA	Iceland, Liechtenstein
82	ALB	Albania	Albania
83	BGR	Bulgaria	Bulgaria
84	BLR	Belarus	Belarus
85	HRV	Croatia	Croatia
86	ROU	Romania	Romania
87	RUS	Russian Federation	Russian Federation
88	UKR	Ukraine	Ukraine
89	XEE	Rest of Eastern Europe	Moldova
90	XER	Rest of Europe	Andorra, Bosnia and Herzegovina, Faroe Islands, Gibraltar, Guernsey, Holy See (Vatican City State), Isle of Man, Jersey, Macedonia the former Yugoslav Republic of, Monaco, Montenegro, San Marino, Serbia
91	KAZ	Kazakhstan	Kazakhstan
92	KGZ	Kyrgyzstan	Kyrgyzstan
93	XSU	Rest of Former Soviet Union	Tajikistan, Turkmenistan, Uzbekistan
94	ARM	Armenia	Armenia
95	AZE	Azerbaijan	Azerbaijan
96	GEO	Georgia	Georgia
97	BHR	Bahrain	Bahrain
98	IRN	Iran Islamic Republic of	Iran Islamic Republic of
99	ISR	Israel	Israel
100	JOR	Jordan	Jordan
101	KWT	Kuwait	Kuwait
102	OMN	Oman	Oman
103	QAT	Qatar	Qatar
104	SAU	Saudi Arabia	Saudi Arabia
105	TUR	Turkey	Turkey
106	ARE	United Arab Emirates	United Arab Emirates
107	XWS	Rest of Western Asia	Iraq, Lebanon, Palestinian Territory Occupied, Syrian Arab Republic (Syria), Yemen
108	EGY	Egypt	Egypt
109	MAR	Morocco	Morocco
110	TUN	Tunisia	Tunisia
111	XNF	Rest of North Africa	Algeria, Libya, Western Sahara
112	BEN	Benin	Benin
113	BFA	Burkina Faso	Burkina Faso
114	CMR	Cameroon	Cameroon
115	CIV	Cote d'Ivoire	Cote d'Ivoire
116	GHA	Ghana	Ghana
117	GIN	Guinea	Guinea
118	NGA	Nigeria	Nigeria
119	SEN	Senegal	Senegal
120	TOG	Togo	Togo
121	XWF	Rest of Western Africa	Cape Verde, Gambia, Guinea-Bissau, Liberia, Mali, Mauritania, Niger, Saint Helena, Sierra Leone
122	XCF	Central Africa	Central African Republic, Chad, Congo, Equatorial Guinea, Gabon, Sao Tome and Principe
123	XAC	South Central Africa	Angola, Democratic Republic of the Congo
124	ETH	Ethiopia	Ethiopia
125	KEN	Kenya	Kenya
126	MDG	Madagascar	Madagascar
127	MWI	Malawi	Malawi
128	MUS	Mauritius	Mauritius
129	MOZ	Mozambique	Mozambique
130	RWA	Rwanda	Rwanda
131	TZA	Tanzania United Republic of	Tanzania United Republic of
132	UGA	Uganda	Uganda
133	ZMB	Zambia	Zambia
134	ZWE	Zimbabwe	Zimbabwe
135	XEC	Rest of Eastern Africa	Burundi, Comoros, Djibouti, Eritrea, Mayotte, Seychelles, Somalia, Sudan
136	BWA	Botswana	Botswana
137	NAM	Namibia	Namibia
138	ZAF	South Africa	South Africa
139	XSC	Rest of South African Customs Union	Lesotho, Swaziland
140	XTW	Rest of the World	Antarctica, Bouvet Island, British Indian Ocean Territory, French Southern Territories,
