# Supplementary material for: The cascade of global trade to large climate forcing over the Tibetan Plateau glaciers
Source: Nat Commun. 2019 Jul 23;10:3281. doi: 10.1038/s41467-019-10876-9 (PMC6650455; doi:10.1038/s41467-019-10876-9)
Supplement: Supplementary file 5 — Supplementary Data 2 [file 41467_2019_10876_MOESM5_ESM.xlsx]

## Sheet: Sheet1
Supplementary Data 2 Definition of sectors
Number	Disaggergation	Aggregation	Number
1	Paddy rice	Agriculture	1
2	Wheat
3	Cereal grains nec
4	Vegetables, fruits,and nuts
5	Oil seeds
6	Sugarcane and sugar beet
7	Plant-based ﬁbres
8	Crops nec
9	Cattle, sheep, goats, and horses
10	Animal products nec
11	Raw milk
12	Wool and silk-worm cocoons
13	Forestry
14	Fishing
15	Coal	Mining	2
16	Oil
17	Gas
18	Minerals nec
19	Meat: cattle, sheep, goats, and horses	Light manufacting	3
20	Meat products nec
21	Vegetable oils and fats
22	Dairy products
23	Processed rice
24	Sugar
25	Food products nec
26	Beverages and tobacco products
27	Textiles
28	Wearing apparel
29	Leather products
30	Wood products
31	Paper products and publishing
32	Petroleum and coal products	Petroleum and coal products	4
33	Chemical, rubber, and plastic products	Chemical, rubber, and plastic products	5
34	Mineral products nec	Mineral products	6
35	Ferrous metals
36	Metals nec	Metal products	7
37	Metal products
38	Motor vehicles and parts	equipment manufacting	8
39	Transport equipment nec
40	Electronic equipment
41	Machinery and equipment nec
42	Manufactures nec
43	Electricity	Power generation	9
44	Gas manufacturing and distribution
45	Water collection, puriﬁcation, and distribution
46	Construction	Construction	10
47	Trade	non-transport Services	12
48	Transport nec	Transport	11
49	Sea transport
50	Air transport
51	Communication	non-transport Services	12
52	Financial services nec
53	Insurance
54	Business services nec
55	Recreation and other services
56	Public administration, defense, health, and education
57	Dwellings
