# Supplementary material for: The cascade of global trade to large climate forcing over the Tibetan Plateau glaciers
Source: Nat Commun. 2019 Jul 23;10:3281. doi: 10.1038/s41467-019-10876-9 (PMC6650455; doi:10.1038/s41467-019-10876-9)
Supplement: Supplementary file 6 — Source data [file 41467_2019_10876_MOESM6_ESM.xlsx]

## Sheet: Figure3a
BC emissions embodied in global trade
		Receptors (g)
		India	China	Pakistan	Nepal	Rest of South Asia	Middle Asia	USA	Europe	Russia	Africa	Southeast Asia	Central Asia	Other regions
Sources (g)	India	703090000000	3097000000	280250000	994580000	1474800000	7559600000	7762800000	12853000000	708460000	3557400000	2705200000	147960000	7083500000
	China	8714800000	1841300000000	1182100000	122750000	1607000000	13622000000	42080000000	48379000000	6290300000	10617000000	20162000000	2362900000	57491000000
	Pakistan	756040000	342650000	121970000000	1747100	6012300000	1491100000	789110000	1430900000	108910000	2044200000	180420000	27495000	598150000
	Nepal	105040000	9460600	885680	32096000000	6436100	17827000	131800000	113650000	5392000	6756500	9865200	732910	50427000
	Rest of South Asia	883270000	103410000	36923000	4407100	105600000000	240250000	586550000	1608300000	58604000	184400000	75312000	31676000	533910000
	Middle Asia	2471400000	4256000000	291570000	20624000	499420000	267170000000	6031900000	15971000000	1652100000	2895800000	1739500000	502770000	7783300000
	USA	1594300000	5259800000	155730000	19345000	184100000	4128100000	325580000000	20088000000	977150000	3293600000	2858100000	207860000	28042000000
	Europe	3625100000	6622900000	346100000	49701000	372220000	11927000000	17031000000	581140000000	9230300000	7171300000	4651400000	911810000	19860000000
	Russia	458440000	2203400000	35682000	4394500	83568000	2450700000	3188600000	14611000000	81580000000	1123200000	622940000	419240000	3223900000
	Africa	2727800000	4871100000	168520000	21689000	169620000	4075000000	10225000000	22450000000	988420000	931980000000	1767400000	140540000	8360100000
	Southeast Asia	2747200000	6891400000	355710000	25346000	1119500000	3804600000	10789000000	17213000000	1171700000	3050400000	445470000000	162530000	16771000000
	Central Asia	111620000	1160500000	12019000	1385000	63125000	1368300000	758620000	3166300000	385330000	169820000	136720000	34172000000	732790000
	Other regions	2396300000	13873000000	276030000	24312000	585400000	6391500000	26831000000	23459000000	1917300000	5218300000	4865800000	256460000	621710000000

## Sheet: Figure3b
Production- and consumption-based BC radiative forcing averaged over the HTP glaciers for different regions and sectors
Snow Albedo Forcing (W m-2)
Production-base accounting
	Agriculture	Mining	Light manufacturing	Petroleum, coal products	Chemical, rubber, plastic products	Mineral products	Metal products	Equipment manufacturing	Power generation	Construction	Transportation	Non-transportation services	Residential	Total	Minimum	Maximum
India	0.069224	0.000701564	0.00076307	0.042664	0.002228	0.169294	0.000401232	0.000480686	0.00920978	0.000473326	0.183929	0.00531068	0.587645	1.07232	0.928837	1.18781
China	0.0333333	0.000858041	0.000640326	0.122084	0.00200483	0.0654678	0.000634731	0.00081262	0.00530036	0.000329457	0.0592307	0.0566633	0.346653	0.694013	0.650582	0.747518
Pakistan	0.022278	3.54012e-05	0.000161758	0.00163986	0.00118958	0.168501	7.08258e-05	0.000158335	0.00104282	3.68531e-05	0.0582317	0.000115268	0.36287	0.616332	0.555244	0.664002
Nepal	0.0171518	8.85314e-05	0.000122414	6.43756e-08	2.11345e-05	0.0660239	8.38827e-05	5.47019e-05	0.000534532	8.15417e-05	0.0101652	0.000721145	0.291991	0.38704	0.353313	0.424375
Rest of South Asia	0.0118108	8.6873e-05	0.00016271	0.000116247	0.000294858	0.0478521	0.00011372	0.000120463	0.00158858	0.000122381	0.00945953	0.000118761	0.0960938	0.167941	0.129614	0.192644
Middle Asia	0.0202544	0.00167685	0.00210779	0.00669763	0.0052321	0.0639826	0.000746586	0.00199124	0.00388478	0.00119923	0.0814918	0.00417083	0.0208252	0.214261	0.0851181	0.314988
USA	0.000385614	4.14052e-06	3.17832e-05	6.83283e-05	2.4268e-05	2.98518e-05	5.0999e-06	8.71994e-06	6.15251e-05	7.98501e-06	0.00328831	8.96736e-05	0.000529437	0.00453473	0.00343922	0.00645854
Europe	0.000614718	8.87279e-06	1.54805e-05	0.000590276	1.72354e-05	0.000130293	5.91741e-06	7.17648e-06	9.01598e-05	9.77455e-06	0.00573826	0.000213869	0.00228535	0.00972737	0.00671894	0.0150623
Russia	0.00073916	6.14085e-05	1.51412e-05	0.00130992	0.000135631	0.000409224	6.3906e-06	1.05288e-05	0.000172194	4.4905e-06	0.00245711	0.00104112	1.05901e-17	0.00636232	0.00297039	0.00828404
Africa	0.0016268	0.000451448	0.000175368	0.00072887	0.000443589	0.00152274	7.61371e-05	0.000111482	0.000424941	0.00011617	0.0068588	0.0028286	0.0490642	0.0644292	0.0473626	0.0952114
Southeast Asia	0.0014327	6.84215e-05	0.000128854	6.63269e-06	5.57942e-05	0.00364435	2.91295e-05	5.31668e-05	0.000145704	4.00999e-05	0.00547119	0.00200393	0.00746386	0.0205438	0.0184748	0.0228025
Central Asia	0.00711521	0.00034279	0.000145188	0.00950116	0.000177519	0.00226933	0.000101738	0.000114356	0.000738594	0.000107203	0.0105614	0.0131165	0.0113147	0.0556057	0.0500166	0.0643589
Other regions	0.000815717	6.13819e-05	2.38172e-05	0.000288967	6.1958e-05	0.000144059	1.48741e-05	1.30023e-05	8.51215e-05	1.35261e-05	0.0042654	0.000717915	0.00203876	0.0085445	0.00663702	0.00929203
Consumption-base accounting
	Agriculture	Mining	Light manufacturing	Petroleum, coal products	Chemical, rubber, plastic products	Mineral products	Metal products	Equipment manufacturing	Power generation	Construction	Transportation	Non-transportation services	Residential	Total	Minimum	Maximum
India	0.0422144	1.12108e-05	0.0480652	0.0120696	0.00484515	0.015645	0.00321228	0.0253733	0.00448251	0.144822	0.113833	0.0125721	0.587645	1.01479	0.881784	1.12161
China	0.0114868	0.000128282	0.022024	0.0208791	0.00220812	0.000721944	0.000582317	0.0331425	0.00291548	0.0977522	0.0245038	0.0720379	0.346653	0.635035	0.59597	0.680685
Pakistan	0.0151069	0.000185707	0.0491108	0.000701098	0.00269973	0.00980519	0.000300229	0.00771494	0.00491475	0.0792973	0.0112118	0.0111522	0.36287	0.555071	0.500199	0.598035
Nepal	0.0145498	0.000111438	0.00745421	0.000823276	0.000219271	0.0444821	0.000407159	0.00367166	0.000485114	0.00364568	0.0055944	0.009657	0.291991	0.383092	0.34965	0.419813
Rest of South Asia	0.00901165	7.01897e-05	0.0127186	0.00058658	0.000881018	0.0195987	0.000606826	0.00325408	0.000876223	0.0339827	0.00964268	0.00482983	0.0960938	0.192153	0.155598	0.217832
Middle Asia	0.0164732	0.000104329	0.0173656	0.00240373	0.00318015	0.00538794	0.00120037	0.0114892	0.00414052	0.0534831	0.051625	0.0188365	0.0208252	0.206515	0.0982517	0.291365
USA	0.000891741	1.19677e-06	0.00549117	0.0011032	0.00112784	0.000169554	0.000137559	0.00570795	0.00097609	0.00324182	0.0117063	0.0117839	0.000529437	0.0428677	0.0412687	0.0450815
Europe	0.00212098	7.46386e-05	0.00911188	0.00237962	0.00159334	0.000475491	0.000354578	0.00750416	0.0011637	0.00567665	0.0265881	0.0115751	0.00228535	0.0709035	0.0665434	0.076247
Russia	0.000603762	2.87113e-06	0.00115634	0.00035258	0.000207739	6.45953e-05	3.4632e-05	0.000745987	0.000354745	0.00138075	0.00304375	0.00284352	1.05901e-17	0.0107913	0.00806659	0.0124162
Africa	0.00312114	2.92317e-05	0.00384449	0.000826673	0.00105651	0.000837195	0.000218918	0.00202454	0.000475058	0.00370696	0.00645953	0.00793639	0.0490642	0.0796009	0.0639726	0.108445
Southeast Asia	0.001535	6.78821e-06	0.00233966	0.000267079	0.000298391	0.000491841	6.44755e-05	0.00125717	0.000213809	0.00759839	0.0061292	0.00514452	0.00746386	0.0328102	0.0310692	0.0342557
Central Asia	0.0055258	7.81951e-05	0.00345687	0.00179327	0.000365734	0.000489077	0.00016991	0.000996935	0.000537629	0.00434099	0.00614085	0.0120882	0.0113147	0.0472982	0.0428471	0.0547086
Other regions	0.00178621	3.41159e-05	0.00634765	0.00117349	0.00104745	0.000179743	0.000226557	0.00469497	0.000512654	0.00438927	0.0195265	0.00877988	0.00203876	0.0507372	0.0478887	0.0532134

## Sheet: Figure4
Annual-mean contributions from four different regions and 13 sectors to the BC mass-burden over the HTP
India (kg)
	2000	2001	2002	2003	2004	2005	2006	2007	2008	2009	2010	2011	2012	2013	2014
Agriculture	2592	2699	2652	2860	3087	3355	3592	4165	4450	4820	4820	4880	4910	4980	5340
Mining	2	1	2	1	2	2	3	3	10	10	10	0	10	0	0
Light manufacturing	2686	2807	2781	3095	3366	3645	3913	4670	5035	5439	5511	5568	5514	5497	5870
Petroleum, coal products	867	906	848	882	925	958	989	1174	1218	1369	1311	1331	1242	1176	1282
Chemical, rubber, plastic products	319	330	318	342	368	394	409	497	535	586	581	584	562	547	600
Mineral products	1034	1074	1055	1135	1248	1349	1455	1689	1803	1931	1941	1971	1994	2010	2099
Metal products	139	144	137	150	163	180	185	226	237	260	256	265	265	255	268
Equipment manufacturing	1493	1532	1494	1625	1778	1921	2052	2437	2537	2699	2740	2737	2735	2700	2844
Power generation	271	281	276	295	319	346	372	436	462	500	500	509	517	524	555
Construction	9372	9749	9673	10381	11330	12287	13261	15166	16171	17353	17442	17798	18071	18546	19576
Transportation	6541	6897	6810	7231	7745	8262	8879	9985	10764	11959	11816	12166	12568	12974	13782
Non-transportation services	823	857	851	901	973	1046	1088	1232	1306	1447	1437	1458	1496	1543	1637
Residential	53779	54217	55691	56623	57494	57106	56214	56888	60542	56997	57645	58303	58626	57558	58037
Total	79918	81494	82588	85521	88798	90851	92412	98568	105070	105370	106010	107570	108510	108310	111890
China (kg)
	2000	2001	2002	2003	2004	2005	2006	2007	2008	2009	2010	2011	2012	2013	2014
Agriculture	954	902	838	859	852	876	876	899	938	1065	1130	1198	1181	1253	1208
Mining	10	9	9	9	9	10	10	11	12	15	15	16	16	17	16
Light manufacturing	2045	1927	1774	1758	1682	1713	1697	1794	1909	2323	2360	2490	2480	2680	2566
Petroleum, coal products	1458	1384	1275	1249	1180	1243	1247	1307	1334	1686	1702	1772	1741	1876	1796
Chemical, rubber, plastic products	297	288	274	279	270	277	278	281	286	358	372	396	397	427	403
Mineral products	170	167	160	168	173	183	183	185	183	211	228	245	236	256	246
Metal products	85	83	79	82	75	79	76	78	79	107	114	124	128	145	127
Equipment manufacturing	2821	2678	2405	2317	2118	2167	2109	2148	2265	2997	3014	3189	3162	3415	3230
Power generation	230	219	206	210	205	215	214	220	224	271	283	299	296	321	303
Construction	8268	7670	7115	7396	7212	7779	7840	8154	8085	9302	9552	9774	9414	10015	9592
Transportation	1910	1841	1735	1780	1774	1910	1917	1962	2027	2426	2527	2733	2739	2974	2822
Non-transportation services	5450	5078	4658	4807	4633	4922	4925	5118	5130	6057	6197	6398	6216	6714	6437
Residential	49392	47895	46224	45314	43978	43659	41718	39595	37495	36898	36979	36882	35464	33277	32977
Total	73090	70141	66752	66228	64161	65033	63090	61752	59967	63716	64473	65516	63470	63370	61723
Europe (kg)
	2000	2001	2002	2003	2004	2005	2006	2007	2008	2009	2010	2011	2012	2013	2014
Agriculture	509.2	508	514.8	567.1	636.6	661.4	707.5	729.1	706.3	641.9	612.2	641.6	556.9	629.7	595.9
Mining	10.8	11.3	11.5	12.5	13.1	13.8	14.1	13.5	12.8	12.2	11.2	10.9	10.5	9.2	8.6
Light manufacturing	1298.2	1352.3	1393.1	1489.4	1618.6	1643.4	1769.8	1734.2	1672.5	1612.5	1466	1492	1294.6	1465	1405.2
Petroleum, coal products	318.6	322	321.7	367.8	424.9	486.5	514	505.3	486.4	446.5	442.8	430.6	409.9	483.9	425.5
Chemical, rubber, plastic products	192.2	205.3	204.1	218.4	242.8	255	273.3	275.3	258.6	247.1	244	254.4	236.5	268.3	243
Mineral products	168.5	170	169.6	173.5	189.1	196	196.4	179.9	163.9	142.6	141.6	149.1	129.7	140.3	139.7
Metal products	53.2	54.6	52.9	56.2	61.5	61.6	70.6	66.7	62.8	52.1	52.6	54.5	45.4	51.4	49.4
Equipment manufacturing	841.3	840.2	806.4	910.9	1010.8	1000.4	1064.5	1091.2	1058.7	967.4	975.4	952.6	821.1	925.1	854.4
Power generation	135.7	136.8	129.5	143	157.9	167.8	179.3	174.9	168.6	152.7	144.6	146.6	132.1	136.5	130.9
Construction	390.1	390.3	367.9	350.5	348.9	336.3	341.8	310.2	322.5	320.2	318.7	318.9	309.9	347.7	342
Transportation	2481.1	2378.3	2232.4	2295.3	2498.8	2601.8	2679.9	2578	2606.7	2438	2408.8	2422.2	2203.7	2265.4	2206.2
Non-transportation services	1005.48	988.04	971.8	1047.88	1112.8	1130.17	1163.71	1162.73	1139.4	1039.99	996.76	963.46	882.59	916.67	908.59
Residential	587.42	580.36	560.6	567.82	563.5	597.03	589.59	593.97	936.6	887.71	825.74	777.34	680.01	612.93	618.31
Total	7991.8	7937.5	7736.3	8200.3	8879.3	9151.2	9564.5	9415	9595.8	8960.9	8640.4	8614.2	7712.9	8252.1	7927.7
USA (kg)
	2000	2001	2002	2003	2004	2005	2006	2007	2008	2009	2010	2011	2012	2013	2014
Agriculture	399	401.4	406.2	424.5	452.8	487.6	500.7	444	402.1	375.9	373.9	378.2	363.6	370.7	362.8
Mining	11.1	10.5	10.1	10.9	12.4	13.3	13.2	12.4	11.6	9.5	9.4	8.9	8	7.4	6.6
Light manufacturing	1298.2	1343.6	1369.6	1370	1412.7	1460.8	1455.4	1282.4	1153.8	1077.9	1045.4	1008.8	999.8	1012.4	989.2
Petroleum, coal products	389.9	354.8	332.9	358.4	390	463.8	422.7	377.1	345	294.1	305.5	308.2	289.3	313.6	308.6
Chemical, rubber, plastic products	199.2	210.9	219.3	221.2	217.8	240.8	248.3	223	203.5	184.8	185.1	183.1	181.8	188.8	185.1
Mineral products	180.3	161.3	173	158.4	171.2	189.2	171.5	134.8	114.3	88.1	93.1	92.4	88.1	89	86.5
Metal products	53.1	49.8	51	48.4	54.2	56.8	59.9	48.1	44.6	36.4	38.7	37.4	36.7	37.4	38.1
Equipment manufacturing	1095.4	1043.4	1119.9	1110.9	1148.5	1213.3	1220.2	1094.8	928.6	855.2	878.4	811.8	782.6	782.5	767.8
Power generation	129.4	126.7	123.5	124.3	136.9	151.7	156.7	140.7	128.7	106.6	107.9	103.2	96.2	96	91.4
Construction	218.2	216.5	213	193.1	196	189.9	190.6	170.7	174.6	175.1	189.4	181.6	181.2	196.4	190.4
Transportation	1573.4	1570	1514.1	1460.7	1611.7	1783.6	1778.8	1557	1498.7	1263	1270.1	1235.8	1197.27	1202.8	1134.48
Non-transportation services	987.87	970.87	988.71	962.59	1018.01	1050.73	1062.62	978.56	919.01	851.82	845	778.84	731.27	720.1	689.76
Residential	336.93	304.23	314.29	314.81	323.09	321.27	272.78	298.94	322.29	307.58	288.4	269.16	267.16	280.9	278.06
Total	6872	6764	6835.6	6758.2	7145.3	7622.8	7553.4	6762.5	6246.8	5626	5630.3	5397.4	5223	5298	5128.8

## Sheet: Supplementary Figure3
Relative contribution of different regions
Number	Region code	Production-based (%)	Consumption-based (%)
1	AUS	0.00018367	0.112376
2	NZL	1.5345e-07	0.0149742
3	XOC	0.0022626	0.0127451
4	CHN	21.035	19.2562
5	HKG	0	0.0703574
6	JPN	0.0047114	0.354924
7	KOR	0.00066532	0.177441
8	MNG	0.0013351	0.00475622
9	TWN	0	0.046853
10	XEA	0.0012467	0.0189269
11	BRN	0.00017936	0.00221481
12	KHM	0.014587	0.0174442
13	IDN	0.11626	0.224081
14	LAO	0.0071743	0.00786519
15	MYS	0.0093604	0.0661571
16	PHL	0.025878	0.0638042
17	SGP	0.00015375	0.0495759
18	THA	0.081974	0.113654
19	VNM	0.14544	0.205346
20	XSE	0.57585	0.579452
21	BGD	2.357	2.32576
22	IND	30.083	28.5025
23	NPL	11.521	11.4012
24	PAK	17.718	15.9594
25	LKA	0.014513	0.0904572
26	XSA	3.0409	3.67356
27	CAN	0.0064269	0.118307
28	USA	0.24407	1.39994
29	MEX	0.20738	0.245061
30	XNA	0.00022399	0.00158454
31	ARG	0.00043332	0.0256544
32	BOL	0.00082611	0.00258315
33	BRA	0.072631	0.210436
34	CHL	3.7382e-05	0.0216985
35	COL	0.013669	0.0333415
36	ECU	0.00027	0.015441
37	PRY	0.0013452	0.0040389
38	PER	0.00056636	0.0136679
39	URY	1.4073e-05	0.00492972
40	VEN	0.027537	0.0435526
41	XSM	0.00187	0.00267034
42	CRI	0.0020228	0.00467316
43	GTM	0.020866	0.0248844
44	HND	0.010153	0.0112027
45	NIC	0.0040821	0.00542797
46	PAN	0.0011873	0.0124839
47	SLV	0.0057082	0.00769421
48	XCA	0.00094438	0.000783289
49	DOM	0.010343	0.0129258
50	JAM	0.0015733	0.00318765
51	PRI	0.0073872	0.0149623
52	TTO	0.0014873	0.00219963
53	XCB	0.017985	0.0344873
54	AUT	0.0044761	0.0380991
55	BEL	0.0020287	0.0856342
56	CYP	0.0027407	0.00973044
57	CZE	0.0038114	0.0221667
58	DNK	0.0010051	0.0345785
59	EST	0.00074311	0.0039395
60	FIN	0.0014656	0.026373
61	FRA	0.024148	0.283081
62	DEU	0.016806	0.373295
63	GRC	0.0092087	0.079868
64	HUN	0.0043693	0.0150708
65	IRL	0.00044694	0.0187058
66	ITA	0.026707	0.217483
67	LVA	0.0012719	0.00471876
68	LTU	0.001721	0.00634138
69	LUX	0.00022742	0.00664224
70	MLT	0.00090803	0.00412284
71	NLD	0.0011164	0.0818516
72	POL	0.029591	0.0820107
73	PRT	0.0057659	0.0241591
74	SVK	0.0033712	0.0115609
75	SVN	0.0018587	0.0086114
76	ESP	0.040246	0.155446
77	SWE	0.0014723	0.0428974
78	GBR	0.0035602	0.305369
79	CHE	0.0016634	0.0461224
80	NOR	0.0007492	0.0321032
81	XEF	7.1e-05	0.00265333
82	ALB	0.0035941	0.00575522
83	BGR	0.0084865	0.0154197
84	BLR	0.008764	0.0154544
85	HRV	0.0034564	0.00853773
86	ROU	0.014621	0.0329179
87	RUS	0.20826	0.340762
88	UKR	0.064857	0.0702239
89	XEE	0.0010211	0.0039601
90	XER	0.010495	0.0194028
91	KAZ	0.46781	0.418135
92	KGZ	0.27176	0.200906
93	XSU	0.94599	0.815645
94	ARM	0.0075763	0.00926357
95	AZE	0.057313	0.0598442
96	GEO	0.01455	0.018244
97	BHR	0.010375	0.0157938
98	IRN	3.5709	2.927
99	ISR	0.016715	0.0519237
100	JOR	0.042012	0.0628813
101	KWT	0.075597	0.0821615
102	OMN	0.041118	0.0446579
103	QAT	0.07114	0.0748909
104	SAU	0.61473	0.625305
105	TUR	0.34856	0.46781
106	ARE	0.057329	0.247658
107	XWS	2.2714	2.15278
108	EGY	0.38805	0.312658
109	MAR	0.051845	0.0509808
110	TUN	0.032887	0.0314009
111	XNF	0.17465	0.181917
112	BEN	0.041671	0.0499659
113	BFA	0.075636	0.0712991
114	CMR	0.036285	0.0391409
115	CIV	0.077045	0.080991
116	GHA	0.10522	0.112851
117	GIN	0.030253	0.0329769
118	NGA	1.1067	1.13007
119	SEN	0.041593	0.0441282
120	TOG	0.022787	0.0255541
121	XWF	0.22714	0.236182
122	XCF	0.049509	0.0510551
123	XAC	0.039838	0.0560185
124	ETH	0.20518	0.23882
125	KEN	0.013798	0.038131
126	MDG	0.0029448	0.0159016
127	MWI	0.002121	0.00339526
128	MUS	1.614e-05	0.0064748
129	MOZ	0.005251	0.0386819
130	RWA	0.0031889	0.00433149
131	TZA	0.011436	0.0854852
132	UGA	0.011606	0.0172478
133	ZMB	0.0015594	0.00585899
134	ZWE	0.0020319	0.00430289
135	XEC	0.12311	0.201755
136	BWA	7.5816e-05	0.00222052
137	NAM	4.5271e-05	0.00169508
138	ZAF	0.00081639	0.089497
139	XSC	2.1792e-05	0.00119998
140	XTW	4.9009e-08	3.38338e-05

## Sheet: Supplementary Figure4
Production- and consumption-based BC radiative forcing averaged over the HTP glaciers for different regions and sectors
Direct Radiative Forcing (W m-2)
Production-base accounting
	Agriculture	Mining	Light manufacturing	Petroleum, coal products	Chemical, rubber, plastic products	Mineral products	Metal products	Equipment manufacturing	Power generation	Construction	Transportation	Non-transportation services	Residential	Total	Minimum	Maximum
India	0.0286874	0.000290738	0.000316227	0.0176806	0.000923317	0.0701578	0.000166276	0.000199203	0.00381667	0.000196153	0.0762229	0.00220082	0.243529	0.444387	0.384923	0.492246
China	0.0138138	0.000355585	0.00026536	0.0505936	0.000830829	0.0271308	0.000263042	0.000336761	0.00219655	0.000136532	0.0245461	0.0234821	0.143658	0.287609	0.269611	0.309782
Pakistan	0.00923234	1.46708e-05	6.70349e-05	0.000679581	0.000492977	0.0698294	2.93512e-05	6.56162e-05	0.000432161	1.52725e-05	0.0241321	4.77687e-05	0.150379	0.255417	0.230101	0.275172
Nepal	0.00710797	3.66887e-05	5.07302e-05	2.66782e-08	8.75845e-06	0.0273613	3.47622e-05	2.26693e-05	0.000221518	3.37921e-05	0.00421259	0.000298853	0.121005	0.160395	0.146418	0.175867
Rest of South Asia	0.00489458	3.60014e-05	6.74296e-05	4.81744e-05	0.000122193	0.0198306	4.7127e-05	4.99215e-05	0.000658329	5.07164e-05	0.00392017	4.92163e-05	0.0398227	0.0695971	0.0537137	0.0798344
Middle Asia	0.00839371	0.000694913	0.000873499	0.00277559	0.00216826	0.0265153	0.000309396	0.000825199	0.00160991	0.000496979	0.0337714	0.00172845	0.00863024	0.0887928	0.0352742	0.130536
USA	0.000159804	1.71589e-06	1.31714e-05	2.83162e-05	1.0057e-05	1.2371e-05	2.11347e-06	3.61367e-06	2.54969e-05	3.3091e-06	0.00136272	3.7162e-05	0.000219406	0.00187926	0.00142526	0.00267651
Europe	0.000254748	3.67701e-06	6.41534e-06	0.000244619	7.1426e-06	5.39953e-05	2.45226e-06	2.97404e-06	3.73635e-05	4.05071e-06	0.00237802	8.86305e-05	0.00094708	0.00403116	0.00278443	0.00624202
Russia	0.000306319	2.54486e-05	6.27472e-06	0.000542851	5.62074e-05	0.000169588	2.64836e-06	4.36328e-06	7.13598e-05	1.86093e-06	0.00101826	0.000431457	4.38868e-18	0.00263664	0.00123097	0.00343303
Africa	0.000674171	0.000187087	7.26749e-05	0.000302054	0.00018383	0.000631046	3.15523e-05	4.61996e-05	0.000176102	4.81427e-05	0.00284239	0.00117221	0.0203329	0.0267004	0.0196277	0.039457
Southeast Asia	0.000593731	2.83549e-05	5.33991e-05	2.74868e-06	2.31219e-05	0.00151027	1.20717e-05	2.20331e-05	6.03819e-05	1.6618e-05	0.00226734	0.000830456	0.00309313	0.00851366	0.00765624	0.00944969
Central Asia	0.00294865	0.000142057	6.0168e-05	0.00393742	7.35664e-05	0.000940442	4.21618e-05	4.73906e-05	0.000306084	4.44263e-05	0.00437681	0.00543568	0.00468896	0.0230438	0.0207276	0.0266713
Other regions	0.000338045	2.54375e-05	9.87017e-06	0.000119752	2.56763e-05	5.97002e-05	6.16405e-06	5.38835e-06	3.52756e-05	5.60542e-06	0.00176764	0.000297514	0.000844891	0.00354096	0.00275048	0.00385075
Consumption-base accounting
	Agriculture	Mining	Light manufacturing	Petroleum, coal products	Chemical, rubber, plastic products	Mineral products	Metal products	Equipment manufacturing	Power generation	Construction	Transportation	Non-transportation services	Residential	Total	Minimum	Maximum
India	0.0174943	4.64591e-06	0.0199189	0.00500181	0.0020079	0.00648352	0.00133122	0.010515	0.00185762	0.0600162	0.0471739	0.00521005	0.243529	0.420544	0.365424	0.464812
China	0.00476031	5.31617e-05	0.00912704	0.0086526	0.000915078	0.000299184	0.000241321	0.0137347	0.00120822	0.0405099	0.0101547	0.0298535	0.143658	0.263168	0.246979	0.282086
Pakistan	0.00626051	7.69598e-05	0.0203522	0.000290545	0.00111881	0.00406341	0.000124419	0.00319718	0.00203674	0.0328619	0.00464632	0.00462162	0.150379	0.230029	0.20729	0.247834
Nepal	0.00602963	4.61817e-05	0.00308913	0.000341177	9.08689e-05	0.018434	0.000168733	0.00152159	0.000201038	0.00151082	0.0023184	0.004002	0.121005	0.158759	0.1449	0.173977
Rest of South Asia	0.00373456	2.90876e-05	0.00527077	0.000243087	0.000365107	0.00812199	0.000251477	0.00134854	0.000363119	0.0140829	0.00399607	0.00200155	0.0398227	0.0796309	0.0644819	0.0902727
Middle Asia	0.00682672	4.32354e-05	0.00719656	0.000996139	0.0013179	0.00223284	0.000497449	0.00476128	0.00171589	0.0221642	0.0213941	0.00780611	0.00863024	0.0855827	0.0407169	0.120746
USA	0.00036955	4.95958e-07	0.00227562	0.00045718	0.000467392	7.02655e-05	5.70064e-05	0.00236546	0.000404506	0.00134346	0.00485125	0.00488341	0.000219406	0.017765	0.0171023	0.0186824
Europe	0.000878963	3.09313e-05	0.00377609	0.000986148	0.000660302	0.00019705	0.000146942	0.00310983	0.000482255	0.00235249	0.0110185	0.00479688	0.00094708	0.0293834	0.0275765	0.0315979
Russia	0.000250208	1.18984e-06	0.000479205	0.000146114	8.60899e-05	2.67692e-05	1.4352e-05	0.000309148	0.000147011	0.000572203	0.00126138	0.0011784	4.38868e-18	0.00447206	0.00334291	0.00514547
Africa	0.00129345	1.21141e-05	0.00159321	0.000342585	0.000437833	0.000346946	9.07226e-05	0.000838999	0.000196871	0.00153622	0.00267692	0.00328895	0.0203329	0.0329877	0.0265112	0.0449411
Southeast Asia	0.000636125	2.81313e-06	0.000969588	0.000110682	0.000123658	0.000203826	2.67196e-05	0.000520991	8.86057e-05	0.00314888	0.00254003	0.00213196	0.00309313	0.013597	0.0128755	0.0141961
Central Asia	0.00228997	3.24052e-05	0.00143258	0.000743158	0.000151565	0.000202681	7.04131e-05	0.000413144	0.000222801	0.00179897	0.00254486	0.00500954	0.00468896	0.019601	0.0177565	0.022672
Other regions	0.000740232	1.41381e-05	0.00263056	0.000486312	0.000434079	7.44883e-05	9.38883e-05	0.00194566	0.000212451	0.00181898	0.00809204	0.00363851	0.000844891	0.0210262	0.0198458	0.0220524
